# Supplementary material for: In Situ Construction of Superhydrophobic Photothermal Coatings Based on Metal–Polyphenol Coordination Complex for Anti-/De-Icing Applications
Source: Polymers (Basel). 2026 May 24;18(11):1286. doi: 10.3390/polym18111286 (PMC13259266; doi:10.3390/polym18111286)
Supplement: Supplementary file 1 [file polymers-18-01286-s001.zip]

Archive with 1 entries (1 files):
- polymers-4268181-supplementary.pdf
